# Supplementary material for: In Situ Characterization of the Reaction-Diffusion Behavior during the Gradient Interphase Formation of Polyetherimide with a High-Temperature Epoxy System
Source: Polymers (Basel). 2022 Jan 21;14(3):435. doi: 10.3390/polym14030435 (PMC8839078; doi:10.3390/polym14030435)
Supplement: Supplementary file 1 [file polymers-14-00435-s001.zip]

Archive with 1 entries (1 files):
- polymers-1563199-supplementary.pdf
